# Supplementary material for: Detection and genetic characterization of Seoul Virus from commensal brown rats in France
Source: Virol J. 2014 Feb 20;11:32. doi: 10.1186/1743-422X-11-32 (PMC3944734; doi:10.1186/1743-422X-11-32)
Supplement: Additional file 2 — A-Distribution of the SEOV variants detected in 6 of the 23 sites sampled. B-Oligonucleotides used in this study. vRNA: viral RNA. [file 1743-422X-11-32-S2.xlsx]

## Sheet: Sheet1
		Additional file 2
A	Distribution of the SEOV variants detected in 6 of the 23 sites sampled.
	Lyon I	Site 16 (n=2)	LYO903, LYO906
	Lyon II	Site 19 (n=1)	GIV757
		Site 20 (n=3)	GIV726, GIV733 & GIV737
	Lyon III	Site 9 (n=1)	LYO799
		Site 13 (n=2)	LYO871, LYO884
		Site 14 (n=9)	LYO835, LYO837, LYO838, LYO839, LYO843, LYO845, LYO848, LYO852, LYO853
B	Oligonucleotides used in this study. vRNA: viral RNA
	Organism/gene	Primer name	Primer sequence 5'-3'
	R. norvegicus/ GAPDH	GAPDH - Fw	CACCTTTGATGCTGGGGCTG
		GAPDH - Rv	TGGGTGGTCCAGGGTTTCTT
	R. norvegicus/ β-actin	Actin - Fw	AGCCATGTACGTAGCCATCC
		Actin - Rv	ACCCTCATAGATGGGCACAG
	Hantavirus/ S-segment	vRNA/SEOV F	TGCTAGTGCCAAAAACCCAAC
		vRNA/SEOV R	ACCAGGAAGATTCCGCACTG
		HNTV/SEOV F	CATGGCWTCHAAGACWGTGGG
		HNTV/SEOV R:	TTKCCCCAGGCAACCAT
